# Supplementary material for: Re-evaluation of bovine herpesvirus 4 genotyping based on the thymidine kinase gene
Source: J Virol. 2026 Jun 22;100(7):e00733-26. doi: 10.1128/jvi.00733-26 (PMC13386966; doi:10.1128/jvi.00733-26)
Supplement: Table S1 — Summary of BoHV-4 TK gene sequences submitted to GenBank. [file jvi.00733-26-s0002.xlsx]

## Sheet: Sheet1
Table S1:Summary of BoHV-4 TK Gene Sequences Submitted to GenBank
NO.	Accession Number	Submitted Definition	Length(bp)	Mapped Position on NC_002665	Actual Genomic Locus	Annotation Status
REF	NC_002665	BoHV-4 Reference Genome	1338	28204-29541	TK (Thymidine Kinase)	Standard
1	PX405641	Bovine gammaherpesvirus 4 isolate ANK3/U-NSW-TR23-TK thymidine kinase gene, partial cds	519	27441-27929	ORF 20	Misannotated
2	PX405640	Bovine gammaherpesvirus 4 isolate ANK2/HB-ESW-TR23-TK thymidine kinase gene, partial cds	519	27441-27930	ORF 20	Misannotated
3	PX405639	Bovine gammaherpesvirus 4 isolate ANK1/AK-ESW-TR23-TK thymidine kinase gene, partial cds	519	27441-27931	ORF 20	Misannotated
4	PV848040	Bovine gammaherpesvirus 4 isolate BoHV-4 /11345 /Sheep/Turkiye/2024 thymidine kinase (TK) gene	216	27613-27828(FWD)	ORF 20	Misannotated
5	PV135575	Bovine gammaherpesvirus 4 isolate BoHV-4/9746/Bursa-TR/Cattle/Lung/2018, partial genome	1338	28204-29541	TK (Thymidine Kinase)	Standard
6	PQ557568	Bovine gammaherpesvirus 4 strain 85/16 TV BoGHV-4, complete genome	1338	28204-29541	TK (Thymidine Kinase)	Standard
7	LC785510	Bovine gammaherpesvirus 4 SG20 DNA, complete genome	1338	28204-29541	TK (Thymidine Kinase)	Standard
8	OQ709766	Bovine gammaherpesvirus 4 isolate 10-154, partial genome	1338	28204-29541	TK (Thymidine Kinase)	Standard
9	OQ709765	Bovine gammaherpesvirus 4 isolate 07-435, partial genome	1338	28204-29541	TK (Thymidine Kinase)	Standard
10	PP534476	Bovine gammaherpesvirus 4 isolate TL01 thymidine kinase (tk) gene, complete cds	1338	28204-29541	TK (Thymidine Kinase)	Standard
11	PP504906	Bovine gammaherpesvirus 4 isolate DN01 thymidine kinase gene,complete cds	1338	28204-29541	TK (Thymidine Kinase)	Standard
12	OR557431	Bovine gammaherpesvirus 4 isolate PakArid.2022 thymidine kinase (TK) gene, partial cds	225	27567-27791	ORF 20	Misannotated
13	OR485308	UNVERIFIED: Bovine gammaherpesvirus 4 isolateBoHV-4/Pak4/UVAS/2023/147 thymidine kinase-like (TK) gene, partial sequence.	170	27658-27828	ORF 20	Misannotated
14	OR485307	Bovine gammaherpesvirus 4 isolate BoHV-4/Pak3/UVAS/2023/123 thymidine kinase (TK) gene, partial cds.	173	27656-27828	ORF 20	Misannotated
15	OR485306	Bovine gammaherpesvirus 4 isolate BoHV-4/Pak2/UVAS/2023/90 thymidine kinase (TK) gene, partial cds.	172	27657-27828	ORF 20	Misannotated
16	OR485305	Bovine gammaherpesvirus 4 isolate BoHV-4/Pak1/UVAS/2023/41 thymidine kinase (TK) gene, partial cds.	175	27654-27828	ORF 20	Misannotated
17	OP631674	Bovine gammaherpesvirus 4 isolate HB-ZJK long unique region, complete sequence.	1338	28204-29541	TK (Thymidine Kinase)	Standard
18	MZ463068	Bovine gammaherpesvirus 4 isolate Pak-1 Chakwal thymidine kinase gene, partial cds.	227	27568-27799	ORF 20	Misannotated
19	MZ004436	Bovine gammaherpesvirus 4 isolate IZSM_Italy_ 2018.1 thymidine kinase (tk) gene, partial cds.	232	27568-27828	ORF 20	Misannotated
20	MN551084	Bovine gammaherpesvirus 4 isolate SD16-49, partial genome	1338	28204-29541	TK (Thymidine Kinase)	Standard
21	MN551083	Bovine gammaherpesvirus 4 isolate SD16-38, partial genome	1338	28204-29541	TK (Thymidine Kinase)	Standard
22	MN735174	Bovine gammaherpesvirus 4 isolate J4034 thymidine kinase (tk) gene, partial cds.	212	27594-27805	ORF 20	Misannotated
23	MN735173	Bovine gammaherpesvirus 4 isolate B6010 thymidine kinase (tk) gene, partial cds	212	27594-27805	ORF 20	Misannotated
24	MN735172	Bovine gammaherpesvirus 4 isolate 512 thymidine kinase (tk) gene, partial cds.	212	27594-27805	ORF 20	Misannotated
25	MK095375	Bovine gammaherpesvirus 4 isolate BCS_16 thymidine kinase (tk) gene, partial cds.	261	27567-27827	ORF 20	Misannotated
26	MK095374	Bovine gammaherpesvirus 4 isolate 15_760_pulmon_16 thymidine kinase (tk) gene, partial cds.	364	27455-27818	ORF 20	Misannotated
27	MK095373	Bovine gammaherpesvirus 4 isolate 15_431mcv_16 thymidine kinase (tk) gene, partial cds.	507	27411-27917	ORF 20	Misannotated
28	MK095372	Bovine gammaherpesvirus 4 isolate 15_413mcv3_16 thymidine kinase (tk) gene, partial cds.	507	27411-27917	ORF 20	Misannotated
29	MK095371	Bovine gammaherpesvirus 4 isolate H140105_14 thymidine kinase (tk) gene, partial cds.	507	27411-27917	ORF 20	Misannotated
30	MK095370	Bovine gammaherpesvirus 4 isolate 13_Ovocito_H3 thymidine kinase (tk) gene, partial cds.	377	27439-27815	ORF 20	Misannotated
31	MK095369	Bovine gammaherpesvirus 4 isolate 13_361_mcv thymidine kinase (tk) gene, partial cds.	507	27411-27917	ORF 20	Misannotated
32	MK095368	Bovine gammaherpesvirus 4 isolate 13_350mcv_16 thymidine kinase (tk) gene, partial cds.	507	27411-27917	ORF 20	Misannotated
33	MK095367	Bovine gammaherpesvirus 4 isolate 13_331_mcv261 thymidine kinase (tk) gene, partial cds.	528	27387-27914	ORF 20	Misannotated
34	MK095366	Bovine gammaherpesvirus 4 isolate 13_294_mcv thymidine kinase (tk) gene, partial cds.	505	27416-27920	ORF 20	Misannotated
35	MK095365	Bovine gammaherpesvirus 4 isolate 13_13mcvb4_16 thymidine kinase (tk) gene, partial cds.	502	27416-27917	ORF 20	Misannotated
36	MK095364	Bovine gammaherpesvirus 4 isolate 13_13mcv5_16 thymidine kinase (tk) gene, partial cds.	501	27414-27914	ORF 20	Misannotated
37	MK095363	Bovine gammaherpesvirus 4 isolate 11_862A465 thymidine kinase (tk) gene, partial cds.	510	27411-27920	ORF 20	Misannotated
38	MK095362	Bovine gammaherpesvirus 4 isolate 11_862_c416_16 thymidine kinase (tk) gene, partial cds.	504	27411-27914	ORF 20	Misannotated
39	MK095361	Bovine gammaherpesvirus 4 isolate 11_862_32487_16 thymidine kinase (tk) gene, partial cds.	414	27411-27824	ORF 20	Misannotated
40	MK095360	Bovine gammaherpesvirus 4 isolate 11_862_4573 thymidine kinase (tk) gene, partial cds.	507	27411-27917	ORF 20	Misannotated
41	MK095359	Bovine gammaherpesvirus 4 isolate 11_862_23770_16 thymidine kinase (tk) gene, partial cds.	495	27411-27905	ORF 20	Misannotated
42	MK095358	Bovine gammaherpesvirus 4 isolate 11_862_8363_16 thymidine kinase (tk) gene, partial cds.	417	27411-27827	ORF 20	Misannotated
43	MK095357	Bovine gammaherpesvirus 4 isolate 11_859_mcv13 thymidine kinase (tk) gene, partial cds.	504	27411-27914	ORF 20	Misannotated
44	MK095356	Bovine gammaherpesvirus 4 isolate 10_514 thymidine kinase (tk) gene, partial cds.	221	27604-27824	ORF 20	Misannotated
45	MK095355	Bovine gammaherpesvirus 4 isolate 10_347mcv5_16 thymidine kinase (tk) gene, partial cds.	504	27411-27914	ORF 20	Misannotated
46	MK095354	Bovine gammaherpesvirus 4 isolate 10_347_BC thymidine kinase (tk) gene, partial cds.	214	27602-27815	ORF 20	Misannotated
47	MK095353	Bovine gammaherpesvirus 4 isolate 10_441BC_16 thymidine kinase (tk) gene, partial cds.	260	27568-27827	ORF 20	Misannotated
48	MK095352	Bovine gammaherpesvirus 4 isolate 10_322 thymidine kinase (tk) gene, partial cds.	217	27605-27821	ORF 20	Misannotated
49	MK095351	Bovine gammaherpesvirus 4 isolate 10_315_MCV10 thymidine kinase (tk) gene, partial cds.	258	27567-27824	ORF 20	Misannotated
50	MK095350	Bovine gammaherpesvirus 4 isolate 10_315_MCV9 thymidine kinase (tk) gene, partial cds.	221	27607-27827	ORF 20	Misannotated
51	MK095349	Bovine gammaherpesvirus 4 isolate 10_315_MCV8 thymidine kinase (tk) gene, partial cds.	258	27567-27824	ORF 20	Misannotated
52	MK095348	Bovine gammaherpesvirus 4 isolate 09_467_11 thymidine kinase (tk) gene, partial cds.	260	27568-27827	ORF 20	Misannotated
53	MK095347	Bovine gammaherpesvirus 4 isolate semen_M5 thymidine kinase (tk) gene, partial cds.	507	27411-27917	ORF 20	Misannotated
54	MK095346	Bovine gammaherpesvirus 4 isolate semen_M1_16 thymidine kinase (tk) gene, partial cds.	261	27567-27827	ORF 20	Misannotated
55	MK095345	Bovine gammaherpesvirus 4 isolate 08_330_16 thymidine kinase (tk) gene, partial cds.	229	27578-27806	ORF 20	Misannotated
56	MK095344	Bovine gammaherpesvirus 4 isolate 08_263_11 thymidine kinase (tk) gene, partial cds.	260	27568-27827	ORF 20	Misannotated
57	MN173775	Bovine gammaherpesvirus 4 isolate TR/BHV4/2018/Bozdogan2 thymidine kinase gene, partial cds.	567	27408-27965	ORF 20	Misannotated
58	MN173774	Bovine gammaherpesvirus 4 isolate TR/BHV4/2018/Bozdogan1 thymidine kinase gene, partial cds.	567	27408-27965	ORF 20	Misannotated
59	MH614621	Bovine gammaherpesvirus 4 strain B2AC4TK-TR2017 thymidine kinase gene, partial cds.	326	27430-27755	ORF 20	Misannotated
60	MH614620	Bovine gammaherpesvirus 4 strain B1AC4TK-TR2017 thymidine kinase gene, partial cds.	348	27415-27762	ORF 20	Misannotated
61	NC_002665	BoHV-4 Reference Genome(Bovine herpesvirus 4 long unique region, complete sequence.)	1338	28204-29541	TK (Thymidine Kinase)	Standard
62	MG242032	Bovine gammaherpesvirus 4 isolate D1611430-2.56 thymidine kinase gene, partial cds.	498	27409-27906	ORF 20	Misannotated
63	MG242031	Bovine gammaherpesvirus 4 isolate D1611430-2.48 thymidine kinase gene, partial cds.	498	27409-27906	ORF 20	Misannotated
64	MG242030	Bovine gammaherpesvirus 4 isolate D1611430-2.39 thymidine kinase gene, partial cds.	498	27409-27906	ORF 20	Misannotated
65	MG242029	Bovine gammaherpesvirus 4 isolate D1611430-2.27 thymidine kinase gene, partial cds.	498	27409-27906	ORF 20	Misannotated
66	MG242028	Bovine gammaherpesvirus 4 isolate D1611430-2.15 thymidine kinase gene, partial cds.	498	27409-27906	ORF 20	Misannotated
67	MG242027	Bovine gammaherpesvirus 4 isolate D1611430-2.8 thymidine kinase gene, partial cds.	498	27409-27906	ORF 20	Misannotated
68	MG242026	Bovine gammaherpesvirus 4 isolate D1611430-1.88 thymidine kinase gene, partial cds.	498	27409-27906	ORF 20	Misannotated
69	MG242025	Bovine gammaherpesvirus 4 isolate D1611430-1.49 thymidine kinase gene, partial cds.	498	27409-27906	ORF 20	Misannotated
70	MG242024	Bovine gammaherpesvirus 4 isolate D1609492-1.6 thymidine kinase gene, partial cds.	498	27409-27906	ORF 20	Misannotated
71	MG242023	Bovine gammaherpesvirus 4 isolate D1300426-1.1 thymidine kinase gene, partial cds.	498	27409-27906	ORF 20	Misannotated
72	MG242137	Bovine gammaherpesvirus 4 strain KAS25TK-LOK-TR2017 Thymidine Kinase (TK) gene, partial cds.	498	27409-27906	ORF 20	Misannotated
73	KX355280	Bovine gammaherpesvirus 4 isolate ANK-Teat-TR2014 thymidine kinase gene, partial cds.	496	27419-27914(FWD)	ORF 20	Misannotated
74	KX355279	Bovine gammaherpesvirus 4 isolate ANK-Br-TR2015 thymidine kinase gene, partial cds.	513	27408-27913(FWD)	ORF 20	Misannotated
75	EU244700	Bovine herpesvirus 4 strain MGA1075 thymidine kinase gene, partial cds.	213	27593-27805(FWD)	ORF 20	Misannotated
76	EU244699	Bovine herpesvirus 4 strain MGA514 thymidine kinase gene, partial cds.	213	27593-27805(FWD)	ORF 20	Misannotated
77	EU244698	Bovine herpesvirus 4 strain MGA696 thymidine kinase gene, partial cds.	210	27593-27805(FWD)	ORF 20	Misannotated
78	EU244697	Bovine herpesvirus 4 strain MGArom thymidine kinase gene, partial cds.	213	27593-27805(FWD)	ORF 20	Misannotated
79	S49773	thymidine kinase [bovine herpesvirus type 4 BHV-4, Genomic, 4 genes, 2571 nt].	2571	27230-29802	Eco RI F Fragment	Standard
80	AB035517	Bovine herpesvirus 4 ORF1 and ORF2 genes for thymidine kinase, partial cds, strain:86-068.	567	27361-27927	ORF 20	Misannotated
81	AB035516	Bovine herpesvirus 4 ORF1 and ORF2 genes for thymidine kinase, partial cds, strain:Movar 33/63.	567	27361-27927	ORF 20	Misannotated
82	AB035515	Bovine herpesvirus 4 ORF1 and ORF2 genes for thymidine kinase, partial cds, strain:B11-41.	567	27361-27927	ORF 20	Misannotated
83	KP209015	Bovine herpesvirus 4 isolate oocyte_h3.tk thymidine kinase (tk) gene, partial cds.	212	27594-27805	ORF 20	Misannotated
84	KP209014	Bovine herpesvirus 4 isolate granulose.tk thymidine kinase (tk) gene, partial cds.	213	27594-27806	ORF 20	Misannotated
85	KC999113	Bovine herpesvirus 4 isolate FMV09-1180503, partial genome	1338	28204-29541	TK (Thymidine Kinase)	Standard
86	JX644993	Bovine herpesvirus 4 isolate U-NS66-TR2009 thymidine kinase gene	206	27598-27803	ORF 20	Misannotated
87	JX644992	Bovine herpesvirus 4 isolate KC-B12-TR2009 thymidine kinase gene	206	27598-27803	ORF 20	Misannotated
88	JX644991	Bovine herpesvirus 4 isolate KC-12-TR2007 thymidine kinase gene	206	27598-27803	ORF 20	Misannotated
89	JX644990	Bovine herpesvirus 4 isolate K339-TR2009 thymidine kinase gene	206	27598-27803	ORF 20	Misannotated
90	AF318573	Bovine herpesvirus 4 long unique region, complete sequence	1338	28204-29541	TK (Thymidine Kinase)	Standard
91	KU180423	Bovine gammaherpesvirus 4 strain 09_227 protein TK gene, partial cds.	210	27594-27803	ORF 20	Misannotated
92	KU180422	Bovine gammaherpesvirus 4 strain 07_568 protein TK gene, partial cds.	210	27594-27803	ORF 20	Misannotated
93	KU180421	Bovine gammaherpesvirus 4 strain 07_435 protein TK gene, partial cds.	210	27594-27803	ORF 20	Misannotated
94	KU180420	Bovine gammaherpesvirus 4 strain 12_512 protein TK gene, partial cds.	210	27594-27803	ORF 20	Misannotated
95	KU180419	Bovine gammaherpesvirus 4 strain 09_759 protein TK gene, partial cds.	210	27594-27803	ORF 20	Misannotated
96	KU180418	Bovine gammaherpesvirus 4 strain 09_508 protein TK gene, partial cds.	210	27594-27803	ORF 20	Misannotated
97	KU180417	Bovine gammaherpesvirus 4 strain 12_365 protein TK gene, partial cds.	210	27594-27803	ORF 20	Misannotated
98	KU180416	Bovine gammaherpesvirus 4 strain 10_154 protein TK gene, partial cds.	210	27594-27803	ORF 20	Misannotated
99	KU180415	Bovine gammaherpesvirus 4 strain 08_330 protein TK gene, partial cds.	210	27594-27803	ORF 20	Misannotated
100	KT166423	Bovine herpesvirus 4 strain TO-1 thymidin kinase (TK) gene, partial cds.	198	27594-27794	ORF 20	Misannotated

## Sheet: Sheet2
	Reference	Stated Phylogenetic Target	Primer Reference	Amplicon Length（bp）	Actual Genomic Locus	Re-evaluation
Asuka KUMAGAI etal(2024)	Isolation and complete genomic characterization of a Movar 33/63-like Japanese bovine herpesvirus 4 from a calf with respiratory disease	ORF 20	WGS	-	ORF 20	Standard
D Areda 2018	Bovine herpes virus type-4 infection among postpartum dairy cows in California: risk factors and phylogenetic analysis	TK	Egyed et al. (1996)	531	ORF 20	Misidentified
Florencia Romeo（2024）	Whole Genome Sequence-Based Analysis of Bovine Gammaherpesvirus 4 Isolated from Bovine Abortions	TK	WGS	-	ORF 20	Misidentified
Weiqiang Guo(2023)	Characterization and phylogenetic analysis of bovine gammaherpesvirus 4 isolated in China, 2022	TK	Designed in this study		ORF 20	Misidentified
Jun Lin(2021)	Isolation and molecular characterization of bovine herpesvirus 4 from cattle in mainland China	TK	Egyed et al. (1996)	576	ORF 20	Misidentified
A.E. Verna(2012)	Genomic analysis of bovine herpesvirus type 4 (BoHV-4) from Argentina: High genetic variability and novel phylogenetic groups	TK	Egyed et al. (1996)	-	ORF 20	Misidentified
B. Taylan KoÇz(2020)	A Phylogenetic and Genotyping Study of Bovine Herpesvirus Type 4 (BHV-4) in Turkey	TK	Egyed et al. (1996)	-	ORF 20	Misidentified
Seval Bilge Dağalp(2021)	Genetic variability of bovine herpesvirus type 4 (BoHV-4) field strains from Turkish cattle herds	TK	Egyed et al. (1996)	567	ORF 20	Misidentified
Erika González Altamiranda(2015)	Molecular Characterization of the First Bovine Herpesvirus 4 (BoHV-4) Strains Isolated from In Vitro Bovine Embryos production in Argentina	TK	Egyed et al. (1996)	212	ORF 20	Misidentified
R. PESHEV(2019)	STUDIES ON THE MOLECULAR BIOLOGICAL PECULIARITIES OF BOVINE HERPESVIRUS 4	TK	Egyed et al. (1996)	567	ORF 20	Misidentified
Raiko Peshev(2019)	Molecular Biological Characteristics of Bovine Gamma Herpesvirus 4 Originated from Different Clinical Sources	TK	Egyed et al. (1996)	567	ORF 20	Misidentified
Romeo Florencia(2024)	Characterization of the first bovine gammaherpesvirus 4 strain isolated from an aborted bovine fetus in Argentina	TK	Egyed et al. (1996)	567	ORF 20	Misidentified
